# Supplementary material for: Serial monitoring of circulating tumor DNA in patients with primary breast cancer for detection of occult metastatic disease
Source: EMBO Mol Med. 2015 May 18;7(8):1034–47. doi: 10.15252/emmm.201404913 (PMC4551342; doi:10.15252/emmm.201404913)
Supplement: Supplementary file 4 [file emmm0007-1034-sd4.xlsx]

## Sheet: Sheet1
Supplementary Table S1. Sequencing Statistics and Rearrangement Summary.
Patient sample	Clinical recurrence	Tissue	Read pairs sequenced	Sequence coverage (x)	Sequence physical coverage (x)	Inter-chromosomal rearrangements	Intra-chromosomal rearrangements	Total rearrangements
DF1	No	Tumor	68747114	2.29157	10.6407	123	182	305
DF2	No	Tumor	94890779	6.32605	14.1036	6	28	34
DF3	No	Tumor	136196949	6.71982	22.119	13	35	48
DF4	No	Tumor	99021569	5.9673	17.5542	8	27	35
DF5	No	Tumor	81122144	2.70407	14.2566	28	214	242
DF6	No	Tumor	78531630	2.61772	14.3312	14	43	57
EM1	Yes	Tumor	97041320	4.56589	16.1603	55	104	159
EM2	Yes	Tumor	82249255	4.9958	12.1271	10	26	36
EM3	Yes	Tumor	54183405	1.80611	10.0213	9	24	33
EM4	Yes	Tumor	95671054	5.80912	16.4343	5	30	35
EM5	Yes	Tumor	160372441	12.8702	28.1938	17	22	39
EM6 (Right-side)	Yes	Tumor	102666457	6.84443	13.9179	5	16	21
EM6 (Left-side)	Yes	Tumor	105783117	6.49714	18.2716	27	51	78
EM7	Yes	Tumor	98271663	6.55144	17.6337	38	104	142
EM8	Yes	Tumor	134990822	8.73146	24.3124	3	67	70
EM9	Yes	Tumor	60042119	4.00281	9.56117	26	93	119
EM10	Yes	Tumor	60212594	2.00709	9.24656	25	87	112
EM11	Yes	Tumor	65421507	2.18072	9.32061	18	108	126
EM12	Yes	Tumor	106643527	7.10957	18.0928	11	49	60
EM13	Yes	Tumor	75850761	4.59844	13.0867	15	112	127
EM14	Yes	Tumor	103502743	6.90018	17.6906	18	30	48
		Min	54183405	1.80611	9.24656	3	16	21
		Median	95671054	5.80912	14.3312	15	49	60
		Mean	9.34006e+07	5.33795	15.5751	22.6	69.1	91.7
		Std. Dev.	2.70057e+07	2.67035	5.0126	26.1736	54.0613	73.992
		Max	160372441	12.8702	28.1938	123	214	305
Note: No significant difference was found for sequence coverage, physical coverage, inter-chromosomal rearrangements, intra-chromosomal rearrangements, or total rearrangements between patients with and without clinical recurrence (Mann-Whitney test).
