# Supplementary material for: Serial monitoring of circulating tumor DNA in patients with primary breast cancer for detection of occult metastatic disease
Source: EMBO Mol Med. 2015 May 18;7(8):1034–47. doi: 10.15252/emmm.201404913 (PMC4551342; doi:10.15252/emmm.201404913)
Supplement: Supplementary file 7 [file emmm0007-1034-sd7.xlsx]

## Sheet: Sheet1
Supplementary Table S4. Summary of Somatic Rearrangement Validation and Personalized Assay Validation.
Patient		Somatic Rearrangement PCR Validation						Personalized ddPCR Assay Validation				Clinical Sample Analysis
Patient sample	Clinical recurrence	# Rearrangements tested	# Rearrangements, informative PCR	Intrepretation rate (%)	# Confirmed somatic	# Germline	Somatic validation rate (%)	# Somatic rearrangement assays tested	# Assays validated	# Assays failed	Assay validation rate (%)	# Assays tested in plasma DNA	# Plasma timepoints for patient
DF1	No	10	10	1	10	0	1	5	5	0	1	5	5
DF2	No	10	9	0.9	9	0	1	6	6	0	1	6	6
DF3	No	12	9	0.75	6	3	0.666667	6	5	1	0.833333	5	5
DF4	No	16	8	0.5	5	3	0.625	5	5	0	1	5	4
DF5	No	10	8	0.8	8	0	1	6	6	0	1	6	5
DF6	No	10	7	0.7	7	0	1	5	5	0	1	5	5
EM1	Yes	10	10	1	10	0	1	8	6	2	0.75	4	4
EM2	Yes	14	12	0.857143	10	2	0.833333	6	6	0	1	5	5
EM3	Yes	9	6	0.666667	5	1	0.833333	5	5	0	1	5	3
EM4	Yes	10	8	0.8	6	2	0.75	5	5	0	1	5	6
EM5	Yes	24	17	0.708333	7	10	0.411765	5	5	0	1	4	5
EM6 (Right-side)	Yes	10	9	0.9	9	0	1	6	5	1	0.833333	5	4
EM6 (Left-side)	Yes	10	10	1	10	0	1	6	6	0	1	6
EM7	Yes	11	10	0.909091	10	0	1	8	7	1	0.875	4	5
EM8	Yes	10	8	0.8	4	4	0.5	4	4	0	1	4	4
EM9	Yes	10	9	0.9	8	1	0.888889	7	6	1	0.857143	4	5
EM10	Yes	10	10	1	8	2	0.8	5	5	0	1	5	4
EM11	Yes	10	10	1	10	0	1	6	5	1	0.833333	5	5
EM12	Yes	10	7	0.7	6	1	0.857143	5	5	0	1	4	4
EM13	Yes	11	10	0.909091	9	1	0.9	6	5	1	0.833333	5	5
EM14	Yes	10	10	1	10	0	1	7	6	1	0.857143	5	4
Totals		237	197	Av. 83.1%	167	30	Av. 84.8%	122	113	9	Av. 92.6%	102	93
