# Supplementary material for: Serial monitoring of circulating tumor DNA in patients with primary breast cancer for detection of occult metastatic disease
Source: EMBO Mol Med. 2015 May 18;7(8):1034–47. doi: 10.15252/emmm.201404913 (PMC4551342; doi:10.15252/emmm.201404913)
Supplement: Supplementary file 8 [file emmm0007-1034-sd8.xlsx]

## Sheet: Sheet1
Supplementary Table S5. Rearrangement and 2p14 Region Measured Quantities in Plasma.
Patient sample	Rearrangement ID	Rearrangement name	Plasma sample (months after surgery)	Extraction	DNA fragments per ml plasma	Circulating tumor DNA (%)
DF1	DF1-2p14_Control_Region	2p14_Control_Region	-0.03	A	1047.87	NA
DF1	DF1-2p14_Control_Region	2p14_Control_Region	3.38	A	1487.26	NA
DF1	DF1-2p14_Control_Region	2p14_Control_Region	12.25	A	1823.58	NA
DF1	DF1-2p14_Control_Region	2p14_Control_Region	23.39	A	913.51	NA
DF1	DF1-2p14_Control_Region	2p14_Control_Region	36.11	A	3108.35	NA
DF1	DF1-CTX-026	t(4;10)(q13.3;p12.1)	-0.03	A	0	0
DF1	DF1-CTX-026	t(4;10)(q13.3;p12.1)	3.38	A	0	0
DF1	DF1-CTX-026	t(4;10)(q13.3;p12.1)	12.25	A	0	0
DF1	DF1-CTX-026	t(4;10)(q13.3;p12.1)	23.39	A	0	0
DF1	DF1-CTX-026	t(4;10)(q13.3;p12.1)	36.11	A	0	0
DF1	DF1-CTX-056	t(3;12)(p12.3;q14.1)	-0.03	A	0	0
DF1	DF1-CTX-056	t(3;12)(p12.3;q14.1)	3.38	A	0	0
DF1	DF1-CTX-056	t(3;12)(p12.3;q14.1)	12.25	A	0	0
DF1	DF1-CTX-056	t(3;12)(p12.3;q14.1)	23.39	A	0	0
DF1	DF1-CTX-056	t(3;12)(p12.3;q14.1)	36.11	A	0	0
DF1	DF1-CTX-078	t(10;14)(p14;q22.3)	-0.03	A	0	0
DF1	DF1-CTX-078	t(10;14)(p14;q22.3)	3.38	A	0	0
DF1	DF1-CTX-078	t(10;14)(p14;q22.3)	12.25	A	0	0
DF1	DF1-CTX-078	t(10;14)(p14;q22.3)	23.39	A	0	0
DF1	DF1-CTX-078	t(10;14)(p14;q22.3)	36.11	A	0	0
DF1	DF1-CTX-170	t(3;20)(p12.2;p12.1)	-0.03	A	0	0
DF1	DF1-CTX-170	t(3;20)(p12.2;p12.1)	3.38	A	0	0
DF1	DF1-CTX-170	t(3;20)(p12.2;p12.1)	12.25	A	0	0
DF1	DF1-CTX-170	t(3;20)(p12.2;p12.1)	23.39	A	0	0
DF1	DF1-CTX-170	t(3;20)(p12.2;p12.1)	36.11	A	0	0
DF1	DF1-CTX-200	t(10;20)(q26.12;p11.22)	-0.03	A	0	0
DF1	DF1-CTX-200	t(10;20)(q26.12;p11.22)	3.38	A	0	0
DF1	DF1-CTX-200	t(10;20)(q26.12;p11.22)	12.25	A	0	0
DF1	DF1-CTX-200	t(10;20)(q26.12;p11.22)	23.39	A	0	0
DF1	DF1-CTX-200	t(10;20)(q26.12;p11.22)	36.11	A	0	0
DF2	DF2-2p14_Control_Region	2p14_Control_Region	-0.76	A	742.69	NA
DF2	DF2-2p14_Control_Region	2p14_Control_Region	5.98	A	369.96	NA
DF2	DF2-2p14_Control_Region	2p14_Control_Region	7.95	A	987.52	NA
DF2	DF2-2p14_Control_Region	2p14_Control_Region	12.42	A	1679.89	NA
DF2	DF2-2p14_Control_Region	2p14_Control_Region	24.38	A	597.47	NA
DF2	DF2-2p14_Control_Region	2p14_Control_Region	35.35	A	2639.48	NA
DF2	DF2-CTX-091	t(8;11)(p11.21;q12.2)	-0.76	A	0	0
DF2	DF2-CTX-091	t(8;11)(p11.21;q12.2)	5.98	A	0	0
DF2	DF2-CTX-091	t(8;11)(p11.21;q12.2)	7.95	A	0	0
DF2	DF2-CTX-091	t(8;11)(p11.21;q12.2)	12.42	A	0	0
DF2	DF2-CTX-091	t(8;11)(p11.21;q12.2)	24.38	A	0	0
DF2	DF2-CTX-091	t(8;11)(p11.21;q12.2)	35.35	A	0	0
DF2	DF2-CTX-094	t(8;11)(p11.22;q13.3)	-0.76	A	0	0
DF2	DF2-CTX-094	t(8;11)(p11.22;q13.3)	5.98	A	0	0
DF2	DF2-CTX-094	t(8;11)(p11.22;q13.3)	7.95	A	0	0
DF2	DF2-CTX-094	t(8;11)(p11.22;q13.3)	12.42	A	0	0
DF2	DF2-CTX-094	t(8;11)(p11.22;q13.3)	24.38	A	0	0
DF2	DF2-CTX-094	t(8;11)(p11.22;q13.3)	35.35	A	0	0
DF2	DF2-CTX-095	t(8;11)(p12;q13.4)	-0.76	A	0	0
DF2	DF2-CTX-095	t(8;11)(p12;q13.4)	5.98	A	0	0
DF2	DF2-CTX-095	t(8;11)(p12;q13.4)	7.95	A	0	0
DF2	DF2-CTX-095	t(8;11)(p12;q13.4)	12.42	A	0	0
DF2	DF2-CTX-095	t(8;11)(p12;q13.4)	24.38	A	0	0
DF2	DF2-CTX-095	t(8;11)(p12;q13.4)	35.35	A	0	0
DF2	DF2-DEL-711	del(6)(q14.1q14.1)	-0.76	A	0	0
DF2	DF2-DEL-711	del(6)(q14.1q14.1)	5.98	A	0	0
DF2	DF2-DEL-711	del(6)(q14.1q14.1)	7.95	A	0	0
DF2	DF2-DEL-711	del(6)(q14.1q14.1)	12.42	A	0	0
DF2	DF2-DEL-711	del(6)(q14.1q14.1)	24.38	A	0	0
DF2	DF2-DEL-711	del(6)(q14.1q14.1)	35.35	A	0	0
DF2	DF2-INV-168	inv(6)(q14.1q14.3)	-0.76	A	0	0
DF2	DF2-INV-168	inv(6)(q14.1q14.3)	5.98	A	0	0
DF2	DF2-INV-168	inv(6)(q14.1q14.3)	7.95	A	0	0
DF2	DF2-INV-168	inv(6)(q14.1q14.3)	12.42	A	0	0
DF2	DF2-INV-168	inv(6)(q14.1q14.3)	24.38	A	0	0
DF2	DF2-INV-168	inv(6)(q14.1q14.3)	35.35	A	0	0
DF2	DF2-INV-260	inv(11)(q12.1q12.2)	-0.76	A	0	0
DF2	DF2-INV-260	inv(11)(q12.1q12.2)	5.98	A	0	0
DF2	DF2-INV-260	inv(11)(q12.1q12.2)	7.95	A	0	0
DF2	DF2-INV-260	inv(11)(q12.1q12.2)	12.42	A	0	0
DF2	DF2-INV-260	inv(11)(q12.1q12.2)	24.38	A	0	0
DF2	DF2-INV-260	inv(11)(q12.1q12.2)	35.35	A	0	0
DF3	DF3-2p14_Control_Region	2p14_Control_Region	-0.03	A	1254.51	NA
DF3	DF3-2p14_Control_Region	2p14_Control_Region	3.25	A	2000.11	NA
DF3	DF3-2p14_Control_Region	2p14_Control_Region	13.54	A	1177.39	NA
DF3	DF3-2p14_Control_Region	2p14_Control_Region	23.26	A	2689.7	NA
DF3	DF3-2p14_Control_Region	2p14_Control_Region	35.22	A	2137.71	NA
DF3	DF3-CTX-230	t(3;X)(p21.31;p22.2)	-0.03	A	0	0
DF3	DF3-CTX-230	t(3;X)(p21.31;p22.2)	3.25	A	0	0
DF3	DF3-CTX-230	t(3;X)(p21.31;p22.2)	13.54	A	0	0
DF3	DF3-CTX-230	t(3;X)(p21.31;p22.2)	23.26	A	0	0
DF3	DF3-CTX-230	t(3;X)(p21.31;p22.2)	35.22	A	0	0
DF3	DF3-CTX-255	t(3;X)(p13;q28)	-0.03	A	0	0
DF3	DF3-CTX-255	t(3;X)(p13;q28)	3.25	A	0	0
DF3	DF3-CTX-255	t(3;X)(p13;q28)	13.54	A	0	0
DF3	DF3-CTX-255	t(3;X)(p13;q28)	23.26	A	0	0
DF3	DF3-CTX-255	t(3;X)(p13;q28)	35.22	A	0	0
DF3	DF3-CTX-256	t(3;X)(p13;q28)	-0.03	A	0	0
DF3	DF3-CTX-256	t(3;X)(p13;q28)	3.25	A	0	0
DF3	DF3-CTX-256	t(3;X)(p13;q28)	13.54	A	0	0
DF3	DF3-CTX-256	t(3;X)(p13;q28)	23.26	A	0	0
DF3	DF3-CTX-256	t(3;X)(p13;q28)	35.22	A	0	0
DF3	DF3-DEL-258	del(2)(q14.2q32.3)	-0.03	A	0	0
DF3	DF3-DEL-258	del(2)(q14.2q32.3)	3.25	A	0	0
DF3	DF3-DEL-258	del(2)(q14.2q32.3)	13.54	A	0	0
DF3	DF3-DEL-258	del(2)(q14.2q32.3)	23.26	A	0	0
DF3	DF3-DEL-258	del(2)(q14.2q32.3)	35.22	A	0	0
DF3	DF3-DEL-269	del(2)(q34q34)	-0.03	A	0	0
DF3	DF3-DEL-269	del(2)(q34q34)	3.25	A	0	0
DF3	DF3-DEL-269	del(2)(q34q34)	13.54	A	0	0
DF3	DF3-DEL-269	del(2)(q34q34)	23.26	A	0	0
DF3	DF3-DEL-269	del(2)(q34q34)	35.22	A	0	0
DF4	DF4-2p14_Control_Region	2p14_Control_Region	-0.03	A	723.94	NA
DF4	DF4-2p14_Control_Region	2p14_Control_Region	3.48	A	1639.2	NA
DF4	DF4-2p14_Control_Region	2p14_Control_Region	13.7	A	1234.24	NA
DF4	DF4-2p14_Control_Region	2p14_Control_Region	37.62	A	809.94	NA
DF4	DF4-CTX-049	t(10;12)(p14;q23.1)	-0.03	A	0	0
DF4	DF4-CTX-049	t(10;12)(p14;q23.1)	3.48	A	0	0
DF4	DF4-CTX-049	t(10;12)(p14;q23.1)	13.7	A	0	0
DF4	DF4-CTX-049	t(10;12)(p14;q23.1)	37.62	A	0	0
DF4	DF4-CTX-157	t(9;21)(p21.3;q22.3)	-0.03	A	0	0
DF4	DF4-CTX-157	t(9;21)(p21.3;q22.3)	3.48	A	0	0
DF4	DF4-CTX-157	t(9;21)(p21.3;q22.3)	13.7	A	0	0
DF4	DF4-CTX-157	t(9;21)(p21.3;q22.3)	37.62	A	0	0
DF4	DF4-INV-239	inv(3)(p11.1q24)	-0.03	A	0	0
DF4	DF4-INV-239	inv(3)(p11.1q24)	3.48	A	0	0
DF4	DF4-INV-239	inv(3)(p11.1q24)	13.7	A	0	0
DF4	DF4-INV-239	inv(3)(p11.1q24)	37.62	A	0	0
DF4	DF4-INV-686	inv(10)(q22.1q22.2)	-0.03	A	0	0
DF4	DF4-INV-686	inv(10)(q22.1q22.2)	3.48	A	0	0
DF4	DF4-INV-686	inv(10)(q22.1q22.2)	13.7	A	0	0
DF4	DF4-INV-686	inv(10)(q22.1q22.2)	37.62	A	0	0
DF4	DF4-ITX-349	t(3;3)(q26.2;q26.2)	-0.03	A	0	0
DF4	DF4-ITX-349	t(3;3)(q26.2;q26.2)	3.48	A	0	0
DF4	DF4-ITX-349	t(3;3)(q26.2;q26.2)	13.7	A	0	0
DF4	DF4-ITX-349	t(3;3)(q26.2;q26.2)	37.62	A	0	0
DF5	DF5-2p14_Control_Region	2p14_Control_Region	-0.07	A	1912.64	NA
DF5	DF5-2p14_Control_Region	2p14_Control_Region	3.88	A	1353.09	NA
DF5	DF5-2p14_Control_Region	2p14_Control_Region	15.41	A	2283.9	NA
DF5	DF5-2p14_Control_Region	2p14_Control_Region	23.46	A	1018.63	NA
DF5	DF5-2p14_Control_Region	2p14_Control_Region	35.22	A	1750.42	NA
DF5	DF5-CTX-016	t(7;9)(q21.3;p21.3)	-0.07	A	0	0
DF5	DF5-CTX-016	t(7;9)(q21.3;p21.3)	3.88	A	0	0
DF5	DF5-CTX-016	t(7;9)(q21.3;p21.3)	15.41	A	0	0
DF5	DF5-CTX-016	t(7;9)(q21.3;p21.3)	23.46	A	0	0
DF5	DF5-CTX-016	t(7;9)(q21.3;p21.3)	35.22	A	0	0
DF5	DF5-CTX-054	t(3;15)(q26.1;q23)	-0.07	A	0	0
DF5	DF5-CTX-054	t(3;15)(q26.1;q23)	3.88	A	0	0
DF5	DF5-CTX-054	t(3;15)(q26.1;q23)	15.41	A	0	0
DF5	DF5-CTX-054	t(3;15)(q26.1;q23)	23.46	A	0	0
DF5	DF5-CTX-054	t(3;15)(q26.1;q23)	35.22	A	0	0
DF5	DF5-ITX-290	t(12;12)(q22;q22)	-0.07	A	0	0
DF5	DF5-ITX-290	t(12;12)(q22;q22)	3.88	A	0	0
DF5	DF5-ITX-290	t(12;12)(q22;q22)	15.41	A	0	0
DF5	DF5-ITX-290	t(12;12)(q22;q22)	23.46	A	0	0
DF5	DF5-ITX-290	t(12;12)(q22;q22)	35.22	A	0	0
DF5	DF5-ITX-367	t(18;18)(p11.22;p11.21)	-0.07	A	0	0
DF5	DF5-ITX-367	t(18;18)(p11.22;p11.21)	3.88	A	0	0
DF5	DF5-ITX-367	t(18;18)(p11.22;p11.21)	15.41	A	0	0
DF5	DF5-ITX-367	t(18;18)(p11.22;p11.21)	23.46	A	0	0
DF5	DF5-ITX-367	t(18;18)(p11.22;p11.21)	35.22	A	0	0
DF5	DF5-ITX-370	t(18;18)(q12.2;q12.2)	-0.07	A	0	0
DF5	DF5-ITX-370	t(18;18)(q12.2;q12.2)	3.88	A	0	0
DF5	DF5-ITX-370	t(18;18)(q12.2;q12.2)	15.41	A	0	0
DF5	DF5-ITX-370	t(18;18)(q12.2;q12.2)	23.46	A	0	0
DF5	DF5-ITX-370	t(18;18)(q12.2;q12.2)	35.22	A	0	0
DF5	DF5-ITX-383	t(19;19)(q13.11;q13.11)	-0.07	A	0	0
DF5	DF5-ITX-383	t(19;19)(q13.11;q13.11)	3.88	A	0	0
DF5	DF5-ITX-383	t(19;19)(q13.11;q13.11)	15.41	A	0	0
DF5	DF5-ITX-383	t(19;19)(q13.11;q13.11)	23.46	A	0	0
DF5	DF5-ITX-383	t(19;19)(q13.11;q13.11)	35.22	A	0	0
DF6	DF6-2p14_Control_Region	2p14_Control_Region	-0.03	A	2396.33	NA
DF6	DF6-2p14_Control_Region	2p14_Control_Region	3.19	A	4280.88	NA
DF6	DF6-2p14_Control_Region	2p14_Control_Region	13.83	A	1572.4	NA
DF6	DF6-2p14_Control_Region	2p14_Control_Region	24.8	A	2702.59	NA
DF6	DF6-2p14_Control_Region	2p14_Control_Region	36.07	A	2654.95	NA
DF6	DF6-DEL-654	del(10)(q26.11q26.12)	-0.03	A	0	0
DF6	DF6-DEL-654	del(10)(q26.11q26.12)	3.19	A	0	0
DF6	DF6-DEL-654	del(10)(q26.11q26.12)	13.83	A	0	0
DF6	DF6-DEL-654	del(10)(q26.11q26.12)	24.8	A	0	0
DF6	DF6-DEL-654	del(10)(q26.11q26.12)	36.07	A	0	0
DF6	DF6-DEL-656	del(10)(q26.11q26.12)	-0.03	A	0	0
DF6	DF6-DEL-656	del(10)(q26.11q26.12)	3.19	A	0	0
DF6	DF6-DEL-656	del(10)(q26.11q26.12)	13.83	A	0	0
DF6	DF6-DEL-656	del(10)(q26.11q26.12)	24.8	A	0	0
DF6	DF6-DEL-656	del(10)(q26.11q26.12)	36.07	A	0	0
DF6	DF6-INV-201	inv(10)(q11.21q25.3)	-0.03	A	0	0
DF6	DF6-INV-201	inv(10)(q11.21q25.3)	3.19	A	0	0
DF6	DF6-INV-201	inv(10)(q11.21q25.3)	13.83	A	0	0
DF6	DF6-INV-201	inv(10)(q11.21q25.3)	24.8	A	0	0
DF6	DF6-INV-201	inv(10)(q11.21q25.3)	36.07	A	0	0
DF6	DF6-INV-228	inv(10)(q25.3q26.13)	-0.03	A	0	0
DF6	DF6-INV-228	inv(10)(q25.3q26.13)	3.19	A	0	0
DF6	DF6-INV-228	inv(10)(q25.3q26.13)	13.83	A	0	0
DF6	DF6-INV-228	inv(10)(q25.3q26.13)	24.8	A	0	0
DF6	DF6-INV-228	inv(10)(q25.3q26.13)	36.07	A	0	0
DF6	DF6-ITX-077	t(10;10)(q26.11;q26.12)	-0.03	A	0	0
DF6	DF6-ITX-077	t(10;10)(q26.11;q26.12)	3.19	A	0	0
DF6	DF6-ITX-077	t(10;10)(q26.11;q26.12)	13.83	A	0	0
DF6	DF6-ITX-077	t(10;10)(q26.11;q26.12)	24.8	A	0	0
DF6	DF6-ITX-077	t(10;10)(q26.11;q26.12)	36.07	A	0	0
EM1	EM1-2p14_Control_Region	2p14_Control_Region	-0.03	A	1182.15	NA
EM1	EM1-2p14_Control_Region	2p14_Control_Region	5.78	A	2232.41	NA
EM1	EM1-2p14_Control_Region	2p14_Control_Region	13.08	A	2129.65	NA
EM1	EM1-2p14_Control_Region	2p14_Control_Region	23.69	A	9407.31	NA
EM1	EM1-CTX-058	t(6;13)(q13;q12.13)	-0.03	A	0	0
EM1	EM1-CTX-058	t(6;13)(q13;q12.13)	5.78	A	0	0
EM1	EM1-CTX-058	t(6;13)(q13;q12.13)	13.08	A	0	0
EM1	EM1-CTX-058	t(6;13)(q13;q12.13)	23.69	A	2416.9	25.692
EM1	EM1-INV-122	inv(8)(q21.3q22.3)	-0.03	A	0	0
EM1	EM1-INV-122	inv(8)(q21.3q22.3)	5.78	A	0	0
EM1	EM1-INV-122	inv(8)(q21.3q22.3)	13.08	A	0	0
EM1	EM1-INV-122	inv(8)(q21.3q22.3)	23.69	A	1260.13	13.395
EM1	EM1-INV-261	inv(X)(q25q26.3)	-0.03	A	0	0
EM1	EM1-INV-261	inv(X)(q25q26.3)	5.78	A	0	0
EM1	EM1-INV-261	inv(X)(q25q26.3)	13.08	A	47.14	2.214
EM1	EM1-INV-261	inv(X)(q25q26.3)	23.69	A	936.73	9.957
EM1	EM1-ITX-068	t(8;8)(q21.13;q21.3)	-0.03	A	0	0
EM1	EM1-ITX-068	t(8;8)(q21.13;q21.3)	5.78	A	0	0
EM1	EM1-ITX-068	t(8;8)(q21.13;q21.3)	13.08	A	0	0
EM1	EM1-ITX-068	t(8;8)(q21.13;q21.3)	23.69	A	1100.86	11.702
EM2	EM2-2p14_Control_Region	2p14_Control_Region	-0.07	A	887.48	NA
EM2	EM2-2p14_Control_Region	2p14_Control_Region	5.68	A	1984.34	NA
EM2	EM2-2p14_Control_Region	2p14_Control_Region	12.35	A	2031.87	NA
EM2	EM2-2p14_Control_Region	2p14_Control_Region	23.95	A	3246.11	NA
EM2	EM2-2p14_Control_Region	2p14_Control_Region	36.7	A	2338.55	NA
EM2	EM2-CTX-268	t(1;20)(q24.2;q11.21)	-0.07	A	0	0
EM2	EM2-CTX-268	t(1;20)(q24.2;q11.21)	5.68	A	0	0
EM2	EM2-CTX-268	t(1;20)(q24.2;q11.21)	12.35	A	0	0
EM2	EM2-CTX-268	t(1;20)(q24.2;q11.21)	23.95	A	43.88	1.352
EM2	EM2-CTX-268	t(1;20)(q24.2;q11.21)	36.7	A	171.03	7.313
EM2	EM2-INV-358	inv(20)(q13.33q13.33)	-0.07	A	0	0
EM2	EM2-INV-358	inv(20)(q13.33q13.33)	5.68	A	0	0
EM2	EM2-INV-358	inv(20)(q13.33q13.33)	12.35	A	0	0
EM2	EM2-INV-358	inv(20)(q13.33q13.33)	23.95	A	0	0
EM2	EM2-INV-358	inv(20)(q13.33q13.33)	36.7	A	906.21	38.751
EM2	EM2-2p14_Control_Region	2p14_Control_Region	-0.07	B	805.42	NA
EM2	EM2-2p14_Control_Region	2p14_Control_Region	5.68	B	1055.11	NA
EM2	EM2-2p14_Control_Region	2p14_Control_Region	12.35	B	661.64	NA
EM2	EM2-2p14_Control_Region	2p14_Control_Region	23.95	B	1951.49	NA
EM2	EM2-2p14_Control_Region	2p14_Control_Region	36.7	B	4660.65	NA
EM2	EM2-DEL-662	del(6)(p22.3p22.3)	-0.07	B	39.45	4.898
EM2	EM2-DEL-662	del(6)(p22.3p22.3)	5.68	B	0	0
EM2	EM2-DEL-662	del(6)(p22.3p22.3)	12.35	B	0	0
EM2	EM2-DEL-662	del(6)(p22.3p22.3)	23.95	B	0	0
EM2	EM2-DEL-662	del(6)(p22.3p22.3)	36.7	B	126.07	2.705
EM2	EM2-INV-064	inv(3)(q26.31q26.33)	-0.07	B	0	0
EM2	EM2-INV-064	inv(3)(q26.31q26.33)	5.68	B	0	0
EM2	EM2-INV-064	inv(3)(q26.31q26.33)	12.35	B	0	0
EM2	EM2-INV-064	inv(3)(q26.31q26.33)	23.95	B	0	0
EM2	EM2-INV-064	inv(3)(q26.31q26.33)	36.7	B	0	0
EM2	EM2-INV-322	inv(17)(q23.1q23.3)	-0.07	B	0	0
EM2	EM2-INV-322	inv(17)(q23.1q23.3)	5.68	B	0	0
EM2	EM2-INV-322	inv(17)(q23.1q23.3)	12.35	B	0	0
EM2	EM2-INV-322	inv(17)(q23.1q23.3)	23.95	B	0	0
EM2	EM2-INV-322	inv(17)(q23.1q23.3)	36.7	B	576.49	12.369
EM2	EM2-2p14_Control_Region	2p14_Control_Region	-0.07	(A+B)/2	846.45	NA
EM2	EM2-2p14_Control_Region	2p14_Control_Region	5.68	(A+B)/2	1519.72	NA
EM2	EM2-2p14_Control_Region	2p14_Control_Region	12.35	(A+B)/2	1346.75	NA
EM2	EM2-2p14_Control_Region	2p14_Control_Region	23.95	(A+B)/2	2598.8	NA
EM2	EM2-2p14_Control_Region	2p14_Control_Region	36.7	(A+B)/2	3499.6	NA
EM3	EM3-2p14_Control_Region	2p14_Control_Region	-0.79	A	2504.76	NA
EM3	EM3-2p14_Control_Region	2p14_Control_Region	3.68	A	1240.81	NA
EM3	EM3-2p14_Control_Region	2p14_Control_Region	11.6	A	5040.49	NA
EM3	EM3-CTX-043	t(8;16)(p11.21;q12.1)	-0.79	A	0	0
EM3	EM3-CTX-043	t(8;16)(p11.21;q12.1)	3.68	A	0	0
EM3	EM3-CTX-043	t(8;16)(p11.21;q12.1)	11.6	A	0	0
EM3	EM3-CTX-045	t(8;17)(p12;q11.2)	-0.79	A	0	0
EM3	EM3-CTX-045	t(8;17)(p12;q11.2)	3.68	A	0	0
EM3	EM3-CTX-045	t(8;17)(p12;q11.2)	11.6	A	0	0
EM3	EM3-INV-065	inv(5)(q11.2q11.2)	-0.79	A	0	0
EM3	EM3-INV-065	inv(5)(q11.2q11.2)	3.68	A	0	0
EM3	EM3-INV-065	inv(5)(q11.2q11.2)	11.6	A	0	0
EM3	EM3-INV-115	inv(8)(p12p11.23)	-0.79	A	0	0
EM3	EM3-INV-115	inv(8)(p12p11.23)	3.68	A	0	0
EM3	EM3-INV-115	inv(8)(p12p11.23)	11.6	A	0	0
EM3	EM3-ITX-066	t(8;8)(p12;p12)	-0.79	A	0	0
EM3	EM3-ITX-066	t(8;8)(p12;p12)	3.68	A	0	0
EM3	EM3-ITX-066	t(8;8)(p12;p12)	11.6	A	0	0
EM4	EM4-2p14_Control_Region	2p14_Control_Region	-0.07	A	538.7	NA
EM4	EM4-2p14_Control_Region	2p14_Control_Region	5.29	A	1179.62	NA
EM4	EM4-2p14_Control_Region	2p14_Control_Region	8.21	A	872.84	NA
EM4	EM4-2p14_Control_Region	2p14_Control_Region	12.16	A	1049.69	NA
EM4	EM4-2p14_Control_Region	2p14_Control_Region	24.08	A	867.95	NA
EM4	EM4-2p14_Control_Region	2p14_Control_Region	35.65	A	4525.74	NA
EM4	EM4-CTX-121	t(6;11)(q13;q13.5)	-0.07	A	0	0
EM4	EM4-CTX-121	t(6;11)(q13;q13.5)	5.29	A	0	0
EM4	EM4-CTX-121	t(6;11)(q13;q13.5)	8.21	A	0	0
EM4	EM4-CTX-121	t(6;11)(q13;q13.5)	12.16	A	0	0
EM4	EM4-CTX-121	t(6;11)(q13;q13.5)	24.08	A	0	0
EM4	EM4-CTX-121	t(6;11)(q13;q13.5)	35.65	A	1297.3	28.665
EM4	EM4-CTX-123	t(6;11)(p24.1;q14.1)	-0.07	A	0	0
EM4	EM4-CTX-123	t(6;11)(p24.1;q14.1)	5.29	A	0	0
EM4	EM4-CTX-123	t(6;11)(p24.1;q14.1)	8.21	A	0	0
EM4	EM4-CTX-123	t(6;11)(p24.1;q14.1)	12.16	A	0	0
EM4	EM4-CTX-123	t(6;11)(p24.1;q14.1)	24.08	A	0	0
EM4	EM4-CTX-123	t(6;11)(p24.1;q14.1)	35.65	A	875.93	19.354
EM4	EM4-CTX-127	t(6;11)(q13;q22.1)	-0.07	A	0	0
EM4	EM4-CTX-127	t(6;11)(q13;q22.1)	5.29	A	0	0
EM4	EM4-CTX-127	t(6;11)(q13;q22.1)	8.21	A	0	0
EM4	EM4-CTX-127	t(6;11)(q13;q22.1)	12.16	A	0	0
EM4	EM4-CTX-127	t(6;11)(q13;q22.1)	24.08	A	0	0
EM4	EM4-CTX-127	t(6;11)(q13;q22.1)	35.65	A	1508.27	33.326
EM4	EM4-INV-191	inv(6)(p23p22.3)	-0.07	A	0	0
EM4	EM4-INV-191	inv(6)(p23p22.3)	5.29	A	0	0
EM4	EM4-INV-191	inv(6)(p23p22.3)	8.21	A	0	0
EM4	EM4-INV-191	inv(6)(p23p22.3)	12.16	A	0	0
EM4	EM4-INV-191	inv(6)(p23p22.3)	24.08	A	0	0
EM4	EM4-INV-191	inv(6)(p23p22.3)	35.65	A	1927.81	42.597
EM4	EM4-INV-310	inv(11)(q14.1q14.1)	-0.07	A	0	0
EM4	EM4-INV-310	inv(11)(q14.1q14.1)	5.29	A	0	0
EM4	EM4-INV-310	inv(11)(q14.1q14.1)	8.21	A	0	0
EM4	EM4-INV-310	inv(11)(q14.1q14.1)	12.16	A	0	0
EM4	EM4-INV-310	inv(11)(q14.1q14.1)	24.08	A	0	0
EM4	EM4-INV-310	inv(11)(q14.1q14.1)	35.65	A	955.31	21.108
EM5	EM5-2p14_Control_Region	2p14_Control_Region	-0.03	A	2046.83	NA
EM5	EM5-2p14_Control_Region	2p14_Control_Region	3.61	A	2371.27	NA
EM5	EM5-2p14_Control_Region	2p14_Control_Region	13.11	A	2103.76	NA
EM5	EM5-2p14_Control_Region	2p14_Control_Region	23.46	A	2928.45	NA
EM5	EM5-2p14_Control_Region	2p14_Control_Region	36.17	A	4152.29	NA
EM5	EM5-CTX-143	t(10;13)(q23.31;q12.3)	-0.03	A	0	0
EM5	EM5-CTX-143	t(10;13)(q23.31;q12.3)	3.61	A	0	0
EM5	EM5-CTX-143	t(10;13)(q23.31;q12.3)	13.11	A	37.78	1.796
EM5	EM5-CTX-143	t(10;13)(q23.31;q12.3)	23.46	A	498.72	17.03
EM5	EM5-CTX-143	t(10;13)(q23.31;q12.3)	36.17	A	135.09	3.253
EM5	EM5-CTX-213	t(13;16)(q12.3;q23.2)	-0.03	A	0	0
EM5	EM5-CTX-213	t(13;16)(q12.3;q23.2)	3.61	A	0	0
EM5	EM5-CTX-213	t(13;16)(q12.3;q23.2)	13.11	A	0	0
EM5	EM5-CTX-213	t(13;16)(q12.3;q23.2)	23.46	A	50.73	1.732
EM5	EM5-CTX-213	t(13;16)(q12.3;q23.2)	36.17	A	0	0
EM5	EM5-CTX-250	t(10;16)(q23.31;q22.1)	-0.03	A	0	0
EM5	EM5-CTX-250	t(10;16)(q23.31;q22.1)	3.61	A	0	0
EM5	EM5-CTX-250	t(10;16)(q23.31;q22.1)	13.11	A	0	0
EM5	EM5-CTX-250	t(10;16)(q23.31;q22.1)	23.46	A	0	0
EM5	EM5-CTX-250	t(10;16)(q23.31;q22.1)	36.17	A	0	0
EM5	EM5-CTX-354	t(5;22)(q12.2;q12.1)	-0.03	A	0	0
EM5	EM5-CTX-354	t(5;22)(q12.2;q12.1)	3.61	A	0	0
EM5	EM5-CTX-354	t(5;22)(q12.2;q12.1)	13.11	A	0	0
EM5	EM5-CTX-354	t(5;22)(q12.2;q12.1)	23.46	A	0	0
EM5	EM5-CTX-354	t(5;22)(q12.2;q12.1)	36.17	A	0	0
EM6 (Right-side)	EM6R-2p14_Control_Region	2p14_Control_Region	-0.07	A	149.56	NA
EM6 (Right-side)	EM6R-2p14_Control_Region	2p14_Control_Region	12.12	A	377.64	NA
EM6 (Right-side)	EM6R-2p14_Control_Region	2p14_Control_Region	24.28	A	232.02	NA
EM6 (Right-side)	EM6R-2p14_Control_Region	2p14_Control_Region	37.16	A	545.63	NA
EM6 (Right-side)	EM6R-2p14_Control_Region	2p14_Control_Region	-0.07	B	2433.27	NA
EM6 (Right-side)	EM6R-2p14_Control_Region	2p14_Control_Region	12.12	B	1782.34	NA
EM6 (Right-side)	EM6R-2p14_Control_Region	2p14_Control_Region	24.28	B	2785.93	NA
EM6 (Right-side)	EM6R-2p14_Control_Region	2p14_Control_Region	37.16	B	5244.87	NA
EM6 (Right-side)	EM6R-DEL-1371	del(11)(q13.1q13.3)	-0.07	A	0	0
EM6 (Right-side)	EM6R-DEL-1371	del(11)(q13.1q13.3)	12.12	A	0	0
EM6 (Right-side)	EM6R-DEL-1371	del(11)(q13.1q13.3)	24.28	A	0	0
EM6 (Right-side)	EM6R-DEL-1371	del(11)(q13.1q13.3)	37.16	A	0	0
EM6 (Right-side)	EM6R-INV-329	inv(11)(q12.2q13.3)	-0.07	A	0	0
EM6 (Right-side)	EM6R-INV-329	inv(11)(q12.2q13.3)	12.12	A	0	0
EM6 (Right-side)	EM6R-INV-329	inv(11)(q12.2q13.3)	24.28	A	0	0
EM6 (Right-side)	EM6R-INV-329	inv(11)(q12.2q13.3)	37.16	A	0	0
EM6 (Right-side)	EM6R-INV-342	inv(11)(q13.3q13.5)	-0.07	A	0	0
EM6 (Right-side)	EM6R-INV-342	inv(11)(q13.3q13.5)	12.12	A	0	0
EM6 (Right-side)	EM6R-INV-342	inv(11)(q13.3q13.5)	24.28	A	0	0
EM6 (Right-side)	EM6R-INV-342	inv(11)(q13.3q13.5)	37.16	A	0	0
EM6 (Right-side)	EM6R-INV-319	inv(11)(q13.1q13.1)	-0.07	B	0	0
EM6 (Right-side)	EM6R-INV-319	inv(11)(q13.1q13.1)	12.12	B	0	0
EM6 (Right-side)	EM6R-INV-319	inv(11)(q13.1q13.1)	24.28	B	78.88	2.832
EM6 (Right-side)	EM6R-INV-319	inv(11)(q13.1q13.1)	37.16	B	116.39	2.219
EM6 (Right-side)	EM6R-ITX-354	t(11;11)(q13.1;q14.1)	-0.07	B	0	0
EM6 (Right-side)	EM6R-ITX-354	t(11;11)(q13.1;q14.1)	12.12	B	0	0
EM6 (Right-side)	EM6R-ITX-354	t(11;11)(q13.1;q14.1)	24.28	B	83	2.979
EM6 (Right-side)	EM6R-ITX-354	t(11;11)(q13.1;q14.1)	37.16	B	0	0
EM6 (Right-side)	EM6R-2p14_Control_Region	2p14_Control_Region	-0.07	(A+B)/2	1291.41	NA
EM6 (Right-side)	EM6R-2p14_Control_Region	2p14_Control_Region	12.12	(A+B)/2	1079.99	NA
EM6 (Right-side)	EM6R-2p14_Control_Region	2p14_Control_Region	24.28	(A+B)/2	1508.97	NA
EM6 (Right-side)	EM6R-2p14_Control_Region	2p14_Control_Region	37.16	(A+B)/2	2895.25	NA
EM6 (Left-side)	EM6L-2p14_Control_Region	2p14_Control_Region	-0.07	A	149.56	NA
EM6 (Left-side)	EM6L-2p14_Control_Region	2p14_Control_Region	12.12	A	377.64	NA
EM6 (Left-side)	EM6L-2p14_Control_Region	2p14_Control_Region	24.28	A	232.02	NA
EM6 (Left-side)	EM6L-2p14_Control_Region	2p14_Control_Region	37.16	A	545.63	NA
EM6 (Left-side)	EM6L-2p14_Control_Region	2p14_Control_Region	-0.07	B	2433.27	NA
EM6 (Left-side)	EM6L-2p14_Control_Region	2p14_Control_Region	12.12	B	1782.34	NA
EM6 (Left-side)	EM6L-2p14_Control_Region	2p14_Control_Region	24.28	B	2785.93	NA
EM6 (Left-side)	EM6L-2p14_Control_Region	2p14_Control_Region	37.16	B	5244.87	NA
EM6 (Left-side)	EM6L-CTX-169	t(1;11)(p36.12;p15.4)	-0.07	B	0	0
EM6 (Left-side)	EM6L-CTX-169	t(1;11)(p36.12;p15.4)	12.12	B	0	0
EM6 (Left-side)	EM6L-CTX-169	t(1;11)(p36.12;p15.4)	24.28	B	0	0
EM6 (Left-side)	EM6L-CTX-169	t(1;11)(p36.12;p15.4)	37.16	B	0	0
EM6 (Left-side)	EM6L-CTX-170	t(1;11)(p36.12;p15.4)	-0.07	B	0	0
EM6 (Left-side)	EM6L-CTX-170	t(1;11)(p36.12;p15.4)	12.12	B	0	0
EM6 (Left-side)	EM6L-CTX-170	t(1;11)(p36.12;p15.4)	24.28	B	0	0
EM6 (Left-side)	EM6L-CTX-170	t(1;11)(p36.12;p15.4)	37.16	B	0	0
EM6 (Left-side)	EM6L-DEL-018	del(1)(p36.12p34.3)	-0.07	B	0	0
EM6 (Left-side)	EM6L-DEL-018	del(1)(p36.12p34.3)	12.12	B	0	0
EM6 (Left-side)	EM6L-DEL-018	del(1)(p36.12p34.3)	24.28	B	0	0
EM6 (Left-side)	EM6L-DEL-018	del(1)(p36.12p34.3)	37.16	B	0	0
EM6 (Left-side)	EM6L-DEL-022	del(1)(p35.3p33)	-0.07	B	0	0
EM6 (Left-side)	EM6L-DEL-022	del(1)(p35.3p33)	12.12	B	0	0
EM6 (Left-side)	EM6L-DEL-022	del(1)(p35.3p33)	24.28	B	0	0
EM6 (Left-side)	EM6L-DEL-022	del(1)(p35.3p33)	37.16	B	0	0
EM6 (Left-side)	EM6L-INV-030	inv(1)(p33p32.3)	-0.07	B	0	0
EM6 (Left-side)	EM6L-INV-030	inv(1)(p33p32.3)	12.12	B	0	0
EM6 (Left-side)	EM6L-INV-030	inv(1)(p33p32.3)	24.28	B	0	0
EM6 (Left-side)	EM6L-INV-030	inv(1)(p33p32.3)	37.16	B	0	0
EM6 (Left-side)	EM6L-INV-325	inv(11)(p15.1p13)	-0.07	B	0	0
EM6 (Left-side)	EM6L-INV-325	inv(11)(p15.1p13)	12.12	B	0	0
EM6 (Left-side)	EM6L-INV-325	inv(11)(p15.1p13)	24.28	B	0	0
EM6 (Left-side)	EM6L-INV-325	inv(11)(p15.1p13)	37.16	B	0	0
EM6 (Left-side)	EM6L-2p14_Control_Region	2p14_Control_Region	-0.07	(A+B)/2	1291.41	NA
EM6 (Left-side)	EM6L-2p14_Control_Region	2p14_Control_Region	12.12	(A+B)/2	1079.99	NA
EM6 (Left-side)	EM6L-2p14_Control_Region	2p14_Control_Region	24.28	(A+B)/2	1508.97	NA
EM6 (Left-side)	EM6L-2p14_Control_Region	2p14_Control_Region	37.16	(A+B)/2	2895.25	NA
EM7	EM7-2p14_Control_Region	2p14_Control_Region	-0.03	A	2089.7	NA
EM7	EM7-2p14_Control_Region	2p14_Control_Region	2.99	A	2570.19	NA
EM7	EM7-2p14_Control_Region	2p14_Control_Region	12.45	A	2091.4	NA
EM7	EM7-2p14_Control_Region	2p14_Control_Region	24.57	A	7853.78	NA
EM7	EM7-2p14_Control_Region	2p14_Control_Region	35.19	A	4772.58	NA
EM7	EM7-CTX-208	t(11;14)(q14.2;q12)	-0.03	A	0	0
EM7	EM7-CTX-208	t(11;14)(q14.2;q12)	2.99	A	0	0
EM7	EM7-CTX-208	t(11;14)(q14.2;q12)	12.45	A	84.76	4.053
EM7	EM7-CTX-208	t(11;14)(q14.2;q12)	24.57	A	165.56	2.108
EM7	EM7-CTX-208	t(11;14)(q14.2;q12)	35.19	A	1235.87	25.895
EM7	EM7-DEL-326	del(3)(p25.3p25.1)	-0.03	A	0	0
EM7	EM7-DEL-326	del(3)(p25.3p25.1)	2.99	A	0	0
EM7	EM7-DEL-326	del(3)(p25.3p25.1)	12.45	A	81.53	3.898
EM7	EM7-DEL-326	del(3)(p25.3p25.1)	24.57	A	0	0
EM7	EM7-DEL-326	del(3)(p25.3p25.1)	35.19	A	2617.17	54.838
EM7	EM7-INV-081	inv(3)(p24.3p24.1)	-0.03	A	0	0
EM7	EM7-INV-081	inv(3)(p24.3p24.1)	2.99	A	0	0
EM7	EM7-INV-081	inv(3)(p24.3p24.1)	12.45	A	0	0
EM7	EM7-INV-081	inv(3)(p24.3p24.1)	24.57	A	38.94	0.496
EM7	EM7-INV-081	inv(3)(p24.3p24.1)	35.19	A	782.39	16.394
EM7	EM7-ITX-362	t(13;13)(q21.2;q33.2)	-0.03	A	0	0
EM7	EM7-ITX-362	t(13;13)(q21.2;q33.2)	2.99	A	0	0
EM7	EM7-ITX-362	t(13;13)(q21.2;q33.2)	12.45	A	42.72	2.042
EM7	EM7-ITX-362	t(13;13)(q21.2;q33.2)	24.57	A	82.75	1.054
EM7	EM7-ITX-362	t(13;13)(q21.2;q33.2)	35.19	A	1154.34	24.187
EM8	EM8-2p14_Control_Region	2p14_Control_Region	-0.2	A	837.95	NA
EM8	EM8-2p14_Control_Region	2p14_Control_Region	3.88	A	1444.57	NA
EM8	EM8-2p14_Control_Region	2p14_Control_Region	11.83	A	817.28	NA
EM8	EM8-2p14_Control_Region	2p14_Control_Region	23.23	A	1236.28	NA
EM8	EM8-CTX-030	t(9;11)(p13.3;q13.4)	-0.2	A	0	0
EM8	EM8-CTX-030	t(9;11)(p13.3;q13.4)	3.88	A	0	0
EM8	EM8-CTX-030	t(9;11)(p13.3;q13.4)	11.83	A	84.66	10.359
EM8	EM8-CTX-030	t(9;11)(p13.3;q13.4)	23.23	A	0	0
EM8	EM8-INV-606	inv(8)(p12p11.23)	-0.2	A	0	0
EM8	EM8-INV-606	inv(8)(p12p11.23)	3.88	A	0	0
EM8	EM8-INV-606	inv(8)(p12p11.23)	11.83	A	135.98	16.638
EM8	EM8-INV-606	inv(8)(p12p11.23)	23.23	A	291.75	23.599
EM8	EM8-ITX-061	t(8;8)(p11.23;p11.22)	-0.2	A	0	0
EM8	EM8-ITX-061	t(8;8)(p11.23;p11.22)	3.88	A	0	0
EM8	EM8-ITX-061	t(8;8)(p11.23;p11.22)	11.83	A	150.41	18.404
EM8	EM8-ITX-061	t(8;8)(p11.23;p11.22)	23.23	A	133.03	10.76
EM8	EM8-ITX-070	t(9;9)(p21.3;p21.1)	-0.2	A	39.97	4.769
EM8	EM8-ITX-070	t(9;9)(p21.3;p21.1)	3.88	A	0	0
EM8	EM8-ITX-070	t(9;9)(p21.3;p21.1)	11.83	A	44.43	5.436
EM8	EM8-ITX-070	t(9;9)(p21.3;p21.1)	23.23	A	122.08	9.875
EM9	EM9-2p14_Control_Region	2p14_Control_Region	-0.03	A	1254.21	NA
EM9	EM9-2p14_Control_Region	2p14_Control_Region	4.44	A	291.52	NA
EM9	EM9-2p14_Control_Region	2p14_Control_Region	13.11	A	848.7	NA
EM9	EM9-2p14_Control_Region	2p14_Control_Region	23.43	A	1196.51	NA
EM9	EM9-2p14_Control_Region	2p14_Control_Region	35.81	A	2289.49	NA
EM9	EM9-CTX-094	t(4;12)(q13.3;q13.13)	-0.03	A	0	0
EM9	EM9-CTX-094	t(4;12)(q13.3;q13.13)	4.44	A	0	0
EM9	EM9-CTX-094	t(4;12)(q13.3;q13.13)	13.11	A	0	0
EM9	EM9-CTX-094	t(4;12)(q13.3;q13.13)	23.43	A	0	0
EM9	EM9-CTX-094	t(4;12)(q13.3;q13.13)	35.81	A	1356.46	59.247
EM9	EM9-CTX-098	t(4;12)(q13.2;q24.32)	-0.03	A	0	0
EM9	EM9-CTX-098	t(4;12)(q13.2;q24.32)	4.44	A	0	0
EM9	EM9-CTX-098	t(4;12)(q13.2;q24.32)	13.11	A	0	0
EM9	EM9-CTX-098	t(4;12)(q13.2;q24.32)	23.43	A	36.14	3.021
EM9	EM9-CTX-098	t(4;12)(q13.2;q24.32)	35.81	A	1656.45	72.35
EM9	EM9-INV-074	inv(3)(q13.12q13.13)	-0.03	A	0	0
EM9	EM9-INV-074	inv(3)(q13.12q13.13)	4.44	A	0	0
EM9	EM9-INV-074	inv(3)(q13.12q13.13)	13.11	A	0	0
EM9	EM9-INV-074	inv(3)(q13.12q13.13)	23.43	A	39.76	3.323
EM9	EM9-INV-074	inv(3)(q13.12q13.13)	35.81	A	730.46	31.905
EM9	EM9-INV-283	inv(12)(q13.13q21.31)	-0.03	A	0	0
EM9	EM9-INV-283	inv(12)(q13.13q21.31)	4.44	A	0	0
EM9	EM9-INV-283	inv(12)(q13.13q21.31)	13.11	A	0	0
EM9	EM9-INV-283	inv(12)(q13.13q21.31)	23.43	A	42.66	3.565
EM9	EM9-INV-283	inv(12)(q13.13q21.31)	35.81	A	1263.07	55.168
EM10	EM10-2p14_Control_Region	2p14_Control_Region	-0.03	A	794.8	NA
EM10	EM10-2p14_Control_Region	2p14_Control_Region	3.71	A	3754.84	NA
EM10	EM10-2p14_Control_Region	2p14_Control_Region	11.66	A	1242.84	NA
EM10	EM10-2p14_Control_Region	2p14_Control_Region	23.85	A	1113.24	NA
EM10	EM10-CTX-071	t(8;17)(p12;q22)	-0.03	A	0	0
EM10	EM10-CTX-071	t(8;17)(p12;q22)	3.71	A	0	0
EM10	EM10-CTX-071	t(8;17)(p12;q22)	11.66	A	0	0
EM10	EM10-CTX-071	t(8;17)(p12;q22)	23.85	A	0	0
EM10	EM10-CTX-081	t(6;18)(q24.1;q21.31)	-0.03	A	0	0
EM10	EM10-CTX-081	t(6;18)(q24.1;q21.31)	3.71	A	0	0
EM10	EM10-CTX-081	t(6;18)(q24.1;q21.31)	11.66	A	0	0
EM10	EM10-CTX-081	t(6;18)(q24.1;q21.31)	23.85	A	0	0
EM10	EM10-INV-111	inv(11)(p14.2p14.2)	-0.03	A	0	0
EM10	EM10-INV-111	inv(11)(p14.2p14.2)	3.71	A	0	0
EM10	EM10-INV-111	inv(11)(p14.2p14.2)	11.66	A	0	0
EM10	EM10-INV-111	inv(11)(p14.2p14.2)	23.85	A	0	0
EM10	EM10-ITX-077	t(11;11)(p14.1;p13)	-0.03	A	0	0
EM10	EM10-ITX-077	t(11;11)(p14.1;p13)	3.71	A	0	0
EM10	EM10-ITX-077	t(11;11)(p14.1;p13)	11.66	A	0	0
EM10	EM10-ITX-077	t(11;11)(p14.1;p13)	23.85	A	0	0
EM10	EM10-ITX-137	t(20;20)(q13.2;q13.2)	-0.03	A	0	0
EM10	EM10-ITX-137	t(20;20)(q13.2;q13.2)	3.71	A	0	0
EM10	EM10-ITX-137	t(20;20)(q13.2;q13.2)	11.66	A	40.1	3.226
EM10	EM10-ITX-137	t(20;20)(q13.2;q13.2)	23.85	A	0	0
EM11	EM11-2p14_Control_Region	2p14_Control_Region	-0.07	A	1108.43	NA
EM11	EM11-2p14_Control_Region	2p14_Control_Region	6.34	A	5262.95	NA
EM11	EM11-2p14_Control_Region	2p14_Control_Region	8.18	A	1884.5	NA
EM11	EM11-2p14_Control_Region	2p14_Control_Region	12.65	A	992.63	NA
EM11	EM11-2p14_Control_Region	2p14_Control_Region	24.05	A	1285.61	NA
EM11	EM11-CTX-043	t(8;11)(p22;q14.1)	-0.07	A	0	0
EM11	EM11-CTX-043	t(8;11)(p22;q14.1)	6.34	A	0	0
EM11	EM11-CTX-043	t(8;11)(p22;q14.1)	8.18	A	0	0
EM11	EM11-CTX-043	t(8;11)(p22;q14.1)	12.65	A	109.7	11.051
EM11	EM11-CTX-043	t(8;11)(p22;q14.1)	24.05	A	785.95	61.135
EM11	EM11-INV-057	inv(4)(q13.1q21.21)	-0.07	A	0	0
EM11	EM11-INV-057	inv(4)(q13.1q21.21)	6.34	A	0	0
EM11	EM11-INV-057	inv(4)(q13.1q21.21)	8.18	A	0	0
EM11	EM11-INV-057	inv(4)(q13.1q21.21)	12.65	A	47.44	4.779
EM11	EM11-INV-057	inv(4)(q13.1q21.21)	24.05	A	89.02	6.924
EM11	EM11-INV-151	inv(10)(q21.3q23.1)	-0.07	A	0	0
EM11	EM11-INV-151	inv(10)(q21.3q23.1)	6.34	A	0	0
EM11	EM11-INV-151	inv(10)(q21.3q23.1)	8.18	A	0	0
EM11	EM11-INV-151	inv(10)(q21.3q23.1)	12.65	A	0	0
EM11	EM11-INV-151	inv(10)(q21.3q23.1)	24.05	A	41.52	3.23
EM11	EM11-INV-163	inv(10)(q23.31q26.13)	-0.07	A	0	0
EM11	EM11-INV-163	inv(10)(q23.31q26.13)	6.34	A	0	0
EM11	EM11-INV-163	inv(10)(q23.31q26.13)	8.18	A	0	0
EM11	EM11-INV-163	inv(10)(q23.31q26.13)	12.65	A	92.06	9.275
EM11	EM11-INV-163	inv(10)(q23.31q26.13)	24.05	A	497.92	38.73
EM11	EM11-INV-182	inv(11)(q13.4q13.4)	-0.07	A	0	0
EM11	EM11-INV-182	inv(11)(q13.4q13.4)	6.34	A	0	0
EM11	EM11-INV-182	inv(11)(q13.4q13.4)	8.18	A	0	0
EM11	EM11-INV-182	inv(11)(q13.4q13.4)	12.65	A	47.75	4.81
EM11	EM11-INV-182	inv(11)(q13.4q13.4)	24.05	A	883.05	68.687
EM12	EM12-2p14_Control_Region	2p14_Control_Region	-0.1	A	1575.74	NA
EM12	EM12-2p14_Control_Region	2p14_Control_Region	4.04	A	1911.44	NA
EM12	EM12-2p14_Control_Region	2p14_Control_Region	12.09	A	1824.66	NA
EM12	EM12-2p14_Control_Region	2p14_Control_Region	23.59	A	3428.43	NA
EM12	EM12-CTX-023	t(1;5)(q42.12;q32)	-0.1	A	0	0
EM12	EM12-CTX-023	t(1;5)(q42.12;q32)	4.04	A	0	0
EM12	EM12-CTX-023	t(1;5)(q42.12;q32)	12.09	A	47.55	2.606
EM12	EM12-CTX-023	t(1;5)(q42.12;q32)	23.59	A	0	0
EM12	EM12-CTX-102	t(2;10)(q36.1;q23.2)	-0.1	A	0	0
EM12	EM12-CTX-102	t(2;10)(q36.1;q23.2)	4.04	A	0	0
EM12	EM12-CTX-102	t(2;10)(q36.1;q23.2)	12.09	A	41.65	2.282
EM12	EM12-CTX-102	t(2;10)(q36.1;q23.2)	23.59	A	0	0
EM12	EM12-INV-303	inv(11)(q13.2q13.2)	-0.1	A	41.48	2.632
EM12	EM12-INV-303	inv(11)(q13.2q13.2)	4.04	A	0	0
EM12	EM12-INV-303	inv(11)(q13.2q13.2)	12.09	A	199.86	10.953
EM12	EM12-INV-303	inv(11)(q13.2q13.2)	23.59	A	0	0
EM12	EM12-ITX-070	t(2;2)(q32.3;q33.1)	-0.1	A	0	0
EM12	EM12-ITX-070	t(2;2)(q32.3;q33.1)	4.04	A	0	0
EM12	EM12-ITX-070	t(2;2)(q32.3;q33.1)	12.09	A	0	0
EM12	EM12-ITX-070	t(2;2)(q32.3;q33.1)	23.59	A	0	0
EM13	EM13-2p14_Control_Region	2p14_Control_Region	-0.03	A	1143.44	NA
EM13	EM13-2p14_Control_Region	2p14_Control_Region	4.37	A	204.2	NA
EM13	EM13-2p14_Control_Region	2p14_Control_Region	11.47	A	1030.19	NA
EM13	EM13-2p14_Control_Region	2p14_Control_Region	23.89	A	1014.11	NA
EM13	EM13-2p14_Control_Region	2p14_Control_Region	35.78	A	1404.22	NA
EM13	EM13-CTX-128	t(4;14)(q28.2;q32.2)	-0.03	A	0	0
EM13	EM13-CTX-128	t(4;14)(q28.2;q32.2)	4.37	A	0	0
EM13	EM13-CTX-128	t(4;14)(q28.2;q32.2)	11.47	A	0	0
EM13	EM13-CTX-128	t(4;14)(q28.2;q32.2)	23.89	A	0	0
EM13	EM13-CTX-128	t(4;14)(q28.2;q32.2)	35.78	A	0	0
EM13	EM13-CTX-142	t(6;15)(q26;q26.3)	-0.03	A	0	0
EM13	EM13-CTX-142	t(6;15)(q26;q26.3)	4.37	A	0	0
EM13	EM13-CTX-142	t(6;15)(q26;q26.3)	11.47	A	0	0
EM13	EM13-CTX-142	t(6;15)(q26;q26.3)	23.89	A	0	0
EM13	EM13-CTX-142	t(6;15)(q26;q26.3)	35.78	A	0	0
EM13	EM13-DEL-942	del(15)(q26.3q26.3)	-0.03	A	0	0
EM13	EM13-DEL-942	del(15)(q26.3q26.3)	4.37	A	0	0
EM13	EM13-DEL-942	del(15)(q26.3q26.3)	11.47	A	0	0
EM13	EM13-DEL-942	del(15)(q26.3q26.3)	23.89	A	0	0
EM13	EM13-DEL-942	del(15)(q26.3q26.3)	35.78	A	0	0
EM13	EM13-INV-283	inv(15)(q22.31q23)	-0.03	A	0	0
EM13	EM13-INV-283	inv(15)(q22.31q23)	4.37	A	0	0
EM13	EM13-INV-283	inv(15)(q22.31q23)	11.47	A	0	0
EM13	EM13-INV-283	inv(15)(q22.31q23)	23.89	A	0	0
EM13	EM13-INV-283	inv(15)(q22.31q23)	35.78	A	0	0
EM13	EM13-ITX-308	t(14;14)(q23.1;q32.31)	-0.03	A	0	0
EM13	EM13-ITX-308	t(14;14)(q23.1;q32.31)	4.37	A	0	0
EM13	EM13-ITX-308	t(14;14)(q23.1;q32.31)	11.47	A	0	0
EM13	EM13-ITX-308	t(14;14)(q23.1;q32.31)	23.89	A	0	0
EM13	EM13-ITX-308	t(14;14)(q23.1;q32.31)	35.78	A	0	0
EM13	EM13-2p14_Control_Region	2p14_Control_Region	-0.03	B	578.37	NA
EM13	EM13-2p14_Control_Region	2p14_Control_Region	4.37	B	374.51	NA
EM13	EM13-2p14_Control_Region	2p14_Control_Region	11.47	B	613.11	NA
EM13	EM13-2p14_Control_Region	2p14_Control_Region	23.89	B	803.95	NA
EM13	EM13-2p14_Control_Region	2p14_Control_Region	35.78	B	1788.93	NA
EM13	EM13-CTX-128	t(4;14)(q28.2;q32.2)	-0.03	B	0	0
EM13	EM13-CTX-128	t(4;14)(q28.2;q32.2)	4.37	B	0	0
EM13	EM13-CTX-128	t(4;14)(q28.2;q32.2)	11.47	B	0	0
EM13	EM13-CTX-128	t(4;14)(q28.2;q32.2)	23.89	B	0	0
EM13	EM13-CTX-128	t(4;14)(q28.2;q32.2)	35.78	B	0	0
EM13	EM13-CTX-142	t(6;15)(q26;q26.3)	-0.03	B	0	0
EM13	EM13-CTX-142	t(6;15)(q26;q26.3)	4.37	B	0	0
EM13	EM13-CTX-142	t(6;15)(q26;q26.3)	11.47	B	0	0
EM13	EM13-CTX-142	t(6;15)(q26;q26.3)	23.89	B	0	0
EM13	EM13-CTX-142	t(6;15)(q26;q26.3)	35.78	B	0	0
EM13	EM13-DEL-942	del(15)(q26.3q26.3)	-0.03	B	0	0
EM13	EM13-DEL-942	del(15)(q26.3q26.3)	4.37	B	0	0
EM13	EM13-DEL-942	del(15)(q26.3q26.3)	11.47	B	0	0
EM13	EM13-DEL-942	del(15)(q26.3q26.3)	23.89	B	0	0
EM13	EM13-DEL-942	del(15)(q26.3q26.3)	35.78	B	318.11	17.782
EM13	EM13-INV-283	inv(15)(q22.31q23)	-0.03	B	0	0
EM13	EM13-INV-283	inv(15)(q22.31q23)	4.37	B	0	0
EM13	EM13-INV-283	inv(15)(q22.31q23)	11.47	B	0	0
EM13	EM13-INV-283	inv(15)(q22.31q23)	23.89	B	0	0
EM13	EM13-INV-283	inv(15)(q22.31q23)	35.78	B	0	0
EM13	EM13-ITX-308	t(14;14)(q23.1;q32.31)	-0.03	B	0	0
EM13	EM13-ITX-308	t(14;14)(q23.1;q32.31)	4.37	B	0	0
EM13	EM13-ITX-308	t(14;14)(q23.1;q32.31)	11.47	B	0	0
EM13	EM13-ITX-308	t(14;14)(q23.1;q32.31)	23.89	B	0	0
EM13	EM13-ITX-308	t(14;14)(q23.1;q32.31)	35.78	B	0	0
EM13	EM13-2p14_Control_Region	2p14_Control_Region	-0.03	(A+B)/2	860.91	NA
EM13	EM13-2p14_Control_Region	2p14_Control_Region	4.37	(A+B)/2	289.36	NA
EM13	EM13-2p14_Control_Region	2p14_Control_Region	11.47	(A+B)/2	821.65	NA
EM13	EM13-2p14_Control_Region	2p14_Control_Region	23.89	(A+B)/2	909.03	NA
EM13	EM13-2p14_Control_Region	2p14_Control_Region	35.78	(A+B)/2	1596.58	NA
EM13	EM13-CTX-128	t(4;14)(q28.2;q32.2)	-0.03	(A+B)/2	0	0
EM13	EM13-CTX-128	t(4;14)(q28.2;q32.2)	4.37	(A+B)/2	0	0
EM13	EM13-CTX-128	t(4;14)(q28.2;q32.2)	11.47	(A+B)/2	0	0
EM13	EM13-CTX-128	t(4;14)(q28.2;q32.2)	23.89	(A+B)/2	0	0
EM13	EM13-CTX-128	t(4;14)(q28.2;q32.2)	35.78	(A+B)/2	0	0
EM13	EM13-CTX-142	t(6;15)(q26;q26.3)	-0.03	(A+B)/2	0	0
EM13	EM13-CTX-142	t(6;15)(q26;q26.3)	4.37	(A+B)/2	0	0
EM13	EM13-CTX-142	t(6;15)(q26;q26.3)	11.47	(A+B)/2	0	0
EM13	EM13-CTX-142	t(6;15)(q26;q26.3)	23.89	(A+B)/2	0	0
EM13	EM13-CTX-142	t(6;15)(q26;q26.3)	35.78	(A+B)/2	0	0
EM13	EM13-DEL-942	del(15)(q26.3q26.3)	-0.03	(A+B)/2	0	0
EM13	EM13-DEL-942	del(15)(q26.3q26.3)	4.37	(A+B)/2	0	0
EM13	EM13-DEL-942	del(15)(q26.3q26.3)	11.47	(A+B)/2	0	0
EM13	EM13-DEL-942	del(15)(q26.3q26.3)	23.89	(A+B)/2	0	0
EM13	EM13-DEL-942	del(15)(q26.3q26.3)	35.78	(A+B)/2	159.06	8.891
EM13	EM13-INV-283	inv(15)(q22.31q23)	-0.03	(A+B)/2	0	0
EM13	EM13-INV-283	inv(15)(q22.31q23)	4.37	(A+B)/2	0	0
EM13	EM13-INV-283	inv(15)(q22.31q23)	11.47	(A+B)/2	0	0
EM13	EM13-INV-283	inv(15)(q22.31q23)	23.89	(A+B)/2	0	0
EM13	EM13-INV-283	inv(15)(q22.31q23)	35.78	(A+B)/2	0	0
EM13	EM13-ITX-308	t(14;14)(q23.1;q32.31)	-0.03	(A+B)/2	0	0
EM13	EM13-ITX-308	t(14;14)(q23.1;q32.31)	4.37	(A+B)/2	0	0
EM13	EM13-ITX-308	t(14;14)(q23.1;q32.31)	11.47	(A+B)/2	0	0
EM13	EM13-ITX-308	t(14;14)(q23.1;q32.31)	23.89	(A+B)/2	0	0
EM13	EM13-ITX-308	t(14;14)(q23.1;q32.31)	35.78	(A+B)/2	0	0
EM14	EM14-2p14_Control_Region	2p14_Control_Region	-0.07	A	855.78	NA
EM14	EM14-2p14_Control_Region	2p14_Control_Region	4.76	A	1366.51	NA
EM14	EM14-2p14_Control_Region	2p14_Control_Region	24.18	A	2109.89	NA
EM14	EM14-2p14_Control_Region	2p14_Control_Region	35.81	A	4707.77	NA
EM14	EM14-CTX-102	t(3;11)(p12.1;q13.5)	-0.07	A	139.55	16.306
EM14	EM14-CTX-102	t(3;11)(p12.1;q13.5)	4.76	A	0	0
EM14	EM14-CTX-102	t(3;11)(p12.1;q13.5)	24.18	A	240.58	11.402
EM14	EM14-CTX-102	t(3;11)(p12.1;q13.5)	35.81	A	134.23	2.851
EM14	EM14-DEL-807	del(6)(q21q21)	-0.07	A	82.64	9.656
EM14	EM14-DEL-807	del(6)(q21q21)	4.76	A	39.04	2.857
EM14	EM14-DEL-807	del(6)(q21q21)	24.18	A	1367.9	64.833
EM14	EM14-DEL-807	del(6)(q21q21)	35.81	A	1647.11	34.987
EM14	EM14-INV-356	inv(11)(q14.1q22.3)	-0.07	A	211.96	24.767
EM14	EM14-INV-356	inv(11)(q14.1q22.3)	4.76	A	43.17	3.16
EM14	EM14-INV-356	inv(11)(q14.1q22.3)	24.18	A	1171.95	55.546
EM14	EM14-INV-356	inv(11)(q14.1q22.3)	35.81	A	1492.64	31.706
EM14	EM14-INV-357	inv(11)(q14.1q22.3)	-0.07	A	38.68	4.52
EM14	EM14-INV-357	inv(11)(q14.1q22.3)	4.76	A	0	0
EM14	EM14-INV-357	inv(11)(q14.1q22.3)	24.18	A	233.54	11.069
EM14	EM14-INV-357	inv(11)(q14.1q22.3)	35.81	A	627.96	13.339
EM14	EM14-ITX-184	t(6;6)(q21;q21)	-0.07	A	80.57	9.415
EM14	EM14-ITX-184	t(6;6)(q21;q21)	4.76	A	41.77	3.057
EM14	EM14-ITX-184	t(6;6)(q21;q21)	24.18	A	247.94	11.751
EM14	EM14-ITX-184	t(6;6)(q21;q21)	35.81	A	801.98	17.035
