# Supplementary material for: Serial monitoring of circulating tumor DNA in patients with primary breast cancer for detection of occult metastatic disease
Source: EMBO Mol Med. 2015 May 18;7(8):1034–47. doi: 10.15252/emmm.201404913 (PMC4551342; doi:10.15252/emmm.201404913)
Supplement: Supplementary file 9 [file emmm0007-1034-sd9.xlsx]

## Sheet: Sheet1
Supplementary Table S6. Patient ctDNA-based Recurrence Detection Lead Times.
Patient	Clinical recurrence	Time of clinical recurrence or last follow-up if recurrence-free (months)	Time of ctDNA-based recurrence (months)	Time gain (months)
DF1	No	108.65	none detected	NA
DF2	No	111.67	none detected	NA
DF3	No	109.9	none detected	NA
DF4	No	110.42	none detected	NA
DF5	No	109.47	none detected	NA
DF6	No	113.15	none detected	NA
EM1	Yes	20.04	13.08	6.97
EM2	Yes	39.95	23.95	16
EM3	Yes	16.13	none detected	0
EM4	Yes	31.77	35.65	0
EM5	Yes	48.82	13.11	35.71
EM6	Yes	61.31	24.28	37.03
EM7	Yes	18.86	12.45	6.41
EM8	Yes	13.9	11.83	2.07
EM9	Yes	36.04	23.43	12.62
EM10	Yes	17.68	11.66	6.01
EM11	Yes	13.93	12.65	1.28
EM12	Yes	16.2	12.09	4.11
EM13	Yes	43.93	35.78	8.15
EM14	Yes	19.98	4.76	15.21
