# Supplementary material for: Serial monitoring of circulating tumor DNA in patients with primary breast cancer for detection of occult metastatic disease
Source: EMBO Mol Med. 2015 May 18;7(8):1034–47. doi: 10.15252/emmm.201404913 (PMC4551342; doi:10.15252/emmm.201404913)
Supplement: Supplementary file 10 [file emmm0007-1034-sd10.xlsx]

## Sheet: Sheet1
Supplementary Table S7. Logistic regression analysis of ctDNA as a predictive factor.
Risk Factor	Endpoint	Odd Ratio	95% Confidence Interval	P-Value
ctDNA	Recurrence	2.06	1.29-Inf	0.02
	Death	1.31	1.04-1.89	0.04
ER– vs ER+	Recurrence	0.41	0.01-11.00	0.55
	Death	0.65	0.02-17.89	0.77
PR– vs PR+	Recurrence	0.77	0.10-7.46	0.80
	Death	1.38	0.21-13.56	0.75
HER2+ vs HER2–	Recurrence	2.6	0.17-Inf	0.63
	Death	4.05	0.28-Inf	0.47
N1-N3 vs N0	Recurrence	17	1.53-Inf	0.09
	Death	6.82	1.02-215.80	0.08
T2,T3 vs T1	Recurrence	22.45	2.00-Inf	0.06
	Death	3.55	0.61-37.98	0.20
G3 vs G1,G2	Recurrence	0.58	0.07-4.01	0.57
	Death	0.53	0.07-3.14	0.49
NPI	Recurrence	1.88	0.78-8.95	0.23
	Death	1.45	0.67-4.47	0.40
